# Supplementary material for: Condensation and Protection of DNA by the Myxococcus xanthus Encapsulin: A Novel Function
Source: Int J Mol Sci. 2022 Jul 15;23(14):7829. doi: 10.3390/ijms23147829 (PMC9321382; doi:10.3390/ijms23147829)
Supplement: Supplementary file 1 [file ijms-23-07829-s001.zip]

Archive with 1 entries (1 files):
- ijms-1730841-supplementary.pdf
